# Supplementary material for: Complementary Feeding Caregivers’ Practices and Growth, Risk of Overweight/Obesity, and Other Non-Communicable Diseases: A Systematic Review and Meta-Analysis
Source: Nutrients. 2022 Jun 26;14(13):2646. doi: 10.3390/nu14132646 (PMC9268062; doi:10.3390/nu14132646)
Supplement: Supplementary file 1 [file nutrients-14-02646-s001.zip]

Archive with 1 entries (1 files):
- nutrients-1781149-supplementary.pdf
